# Supplementary material for: Genetic Analysis of Mutagenesis That Induces the Photoperiod Insensitivity of Wild Cotton Gossypium hirsutum Subsp. purpurascens
Source: Plants (Basel). 2022 Nov 8;11(22):3012. doi: 10.3390/plants11223012 (PMC9698681; doi:10.3390/plants11223012)
Supplement: Supplementary file 1 [file plants-11-03012-s001.zip]

Archive with 1 entries (1 files):
- plants-1952316-supplementary.pdf
